# Supplementary material for: Silica Nanospheres Coated Silver Islands as an Effective Opto-Plasmonic SERS Active Platform for Rapid and Sensitive Detection of Prostate Cancer Biomarkers
Source: Molecules. 2022 Nov 13;27(22):7821. doi: 10.3390/molecules27227821 (PMC9697738; doi:10.3390/molecules27227821)
Supplement: Supplementary file 1 [file molecules-27-07821-s001.zip]

Archive with 1 entries (1 files):
- molecules-1957169-supplementary.pdf
